# Supplementary material for: Dexamethasone-Loaded Ureasil Hydrophobic Membrane for Bone Guided Regeneration
Source: Pharmaceutics. 2022 May 10;14(5):1027. doi: 10.3390/pharmaceutics14051027 (PMC9146579; doi:10.3390/pharmaceutics14051027)
Supplement: Supplementary file 1 [file pharmaceutics-14-01027-s001.zip]

Archive with 1 entries (1 files):
- pharmaceutics-1677391-supplementary.pdf
